# Supplementary material for: Study on Dynamic Crack Expansion and Size Effect of Back–Filling Concrete under Uniaxial Compression
Source: Materials (Basel). 2023 Dec 4;16(23):7503. doi: 10.3390/ma16237503 (PMC10707263; doi:10.3390/ma16237503)
Supplement: Supplementary file 1 [file materials-16-07503-s001.zip]

Archive with 1 entries (1 files):
- materials-2709416-supplementary.pdf
